# Supplementary material for: Mindfulness meditation, time judgment and time experience: Importance of the time scale considered (seconds or minutes)
Source: PLoS One. 2019 Oct 18;14(10):e0223567. doi: 10.1371/journal.pone.0223567 (PMC6799951; doi:10.1371/journal.pone.0223567)
Supplement: S1 File — (XLSX) [file pone.0223567.s001.xlsx]

## Sheet: S1 File. Table A
Droit-Volet, S., & Chaulet, M., Dutheil, F., & Dambrun, M. (2019). Mindfulness meditation, time judgment and time experience: Importance of the time scale considered (seconds or minutes). PlosOne
S1 File. Tables of data used for Figures and statistical analyses
Table A. Mean temporal standardized error for the two ranges of interval durations (seconds and minutes) in the meditation and the control group (bar errors = standard errors) (Figure 2).
Group	Temporal scale	Mean	Standard Error	SD	Confidence interval 95 %
					Lower limit	Upper Limit	N
Control	Seconds	-0.12	0.039	0.1274	-0.198	-0.042	30
	Minutes	0.016	0.045	0.12007	-0.075	0.106	30
Meditation	Seconds	-0.35	0.039	0.27322	-0.428	-0.272	30
	Minutes	0.672	0.045	0.32942	0.581	0.763	30

## Sheet: S1 File. Table B
Droit-Volet, S., & Chaulet, M., Dutheil, F., & Dambrun, M. (2019). Mindfulness meditation, time judgment and time experience: Importance of the time scale considered (seconds or minutes). PlosOne
S1 File. Tables of data used for Figures and statistical analyses
Table B. Time estimates and passage of time judgment. (A) Mean (SE) temporal standardized error and (B) mean (SE) passage of time judgment in the meditation and the control group for the minute duration range (Figure 3).
A. Temporal Standardized Error
condition	Mean	Standard Error	SD	Confidence interval 95 %
				Lower limit	Upper Limit	N
Control	-0.102	0.02	0.10778	-0.142	-0.062	30
Meditation	0.199	0.056	0.30781	0.084	0.314	30
B. Passage-of-Time judgment
condition	Mean	Standard Error	SD	Confidence interval 95 %
				Lower limit	Upper Limit	N
Control	25.583	2.561	14.0264	20.346	30.821	30
Meditation	65.208	2.861	15.6679	59.358	71.059	30

## Sheet: S1 File. Table C
Droit-Volet, S., & Chaulet, M., Dutheil, F., & Dambrun, M. (2019). Mindfulness meditation, time judgment and time experience: Importance of the time scale considered (seconds or minutes). PlosOne
S1 File. Tables of data used for Figures and statistical analyses
Table C. Judgment scores. Mean (SE) percentage for attentional demand, task difficulty, arousal and present awareness in the meditation and the in the control group (Figure 4).
Attention
condition	Mean	Standard Error	SD	Confidence interval 95 %
				Lower limit	Upper Limit	N
Control	33.833	2.306	12.6326	29.116	38.55	30
Meditation	68	3.16	17.3068	61.538	74.462	30
Difficulty
condition	Mean	Standard Error	SD	Confidence interval 95 %
				Lower limit	Upper Limit	N
Control	17.083	2.163	11.8464	12.66	21.507	30
Meditation	65.542	3.111	17.0372	59.18	71.903	30
Arousal
condition	Mean	Standard Error	SD	Confidence interval 95 %
				Lower limit	Upper Limit	N
Control	11.292	1.6	8.7622	8.02	14.564	30
Meditation	6.125	0.84	4.59983	4.407	7.843	30
Present-moment awareness
condition	Mean	Standard Error	SD	Confidence interval 95 %
				Lower limit	Upper Limit	N
Control	29.792	2.481	13.5867	24.718	34.865	30
Meditation	67.708	2.267	12.4182	63.071	72.345	30

## Sheet: S1 File. Table D
Droit-Volet, S., & Chaulet, M., Dutheil, F., & Dambrun, M. (2019). Mindfulness meditation, time judgment and time experience: Importance of the time scale considered (seconds or minutes). PlosOne																					Droit-Volet, S., & Chaulet, M., Dutheil, F., & Dambrun, M. (2019). Mindfulness meditation, time judgment and time experience: Importance of the time scale considered (seconds or minutes). PlosOne
S4. Table																					S1 File. Tables of data used for Figures and statistical analyses
Data file used for statistical analyses in Experiment 2																					Table D. data used in statistical analyses for Experiment 1
ID	Control_meditation_Group	Gender	Age	Ordre_IT	DShort_1real	DShort_1_subjective	Dshort_2real	Dshort_2_subjective	Dshort_3real	Dshort_3_subjective	Dlong_1real	Dlong_1_subjective	Dlong_2real	DL_2_subjective	DLong_3real	DL_3_subjective	SpeedTime_Test1	SpeedTime_Test2	SpeedTime_Test3	Stait_Test1	Stait_Test2	Stait_Test3	Happiness_Test1	Happiness_Test2	Happiness_Test3	Present_Test1	Present_Test2	Present_Test3	ErrorD1_Short	ErrorD2_Short	ErrorD3_Short	ErrorD1_Long	ErrorD2_Long	ErrorD3_long	ErrorMeanD_Short	ErrorMeanD_long
ES1	1	1	18	2	36	30	15	15	22	20	234	240	283	330	129	120	6.7	1	1	23.7	33	23.4	116.9	131.6	132	2.7	1	6.3	-0.17	0	-0.09	0.03	0.17	-0.07	-0.09	0.04
ES2	1	2	23	1	41	35	39	30	25	20	181	200	260	310	336	360	7	8.2	1.8	8.5	22.8	23.5	50.7	67.2	65	6.9	6.7	6.6	-0.15	-0.23	-0.2	0.1	0.19	0.07	-0.19	0.12
ES3	1	2	20	2	40	30	43	30	24	20	202	230	184	210	307	360	7.9	8.3	2.6	22.5	35.3	34.1	132.5	125.7	115.7	7.5	3	4.4	-0.25	-0.3	-0.17	0.14	0.14	0.17	-0.24	0.15
ES4	1	1	18	1	38	30	24	30	48	45	166	180	137	180	174	180	8.5	7.6	1.3	18.8	19.9	19.7	105.3	96.8	89.7	8.9	10.1	10.6	-0.21	0.25	-0.06	0.08	0.31	0.03	-0.01	0.14
ES5	1	1	21	2	44	35	16	10	22	16	291	300	216	240	183	180	7	7.2	3.5	23	26.7	28.9	68.2	69.1	64.9	3.3	3.2	3.2	-0.2	-0.38	-0.27	0.03	0.11	-0.02	-0.28	0.04
ES6	1	2	19	1	22	20	38	30	37	30	154	60	283	300	338	360	8.8	9.5	2.5	15.5	18	16.4	162.6	162.7	167.4	6.8	5.9	5	-0.09	-0.21	-0.19	-0.61	0.06	0.07	-0.16	-0.16
ES7	1	1	18	2	36	27	27	20	31	25	344	360	235	210	244	210	2.7	4	3.1	30.1	34.4	28.2	127.3	119.8	119.2	8.7	9	10	-0.25	-0.26	-0.19	0.05	-0.11	-0.14	-0.23	-0.07
ES8	1	1	18	1	32	28	26	21	34	30	330	360	121	105	344	330	4	4.5	1.8	17.3	22.8	17.3	131.6	115.6	129.6	10.7	10.4	10	-0.13	-0.19	-0.12	0.09	-0.13	-0.04	-0.14	-0.03
ES9	1	1	19	2	37	35	38	40	17	15	323	300	177	180	157	180	0	0.2	0	15.5	17.5	14.1	148.5	148.7	162.8	14	12.2	13.8	-0.05	0.05	-0.12	-0.07	0.02	0.15	-0.04	0.03
ES10	1	1	18	1	33	40	21	15	27	25	307	300	355	240	140	180	4.3	5	3.4	31.6	29.1	31.4	86.6	85.1	75.3	11.4	10.6	12.4	0.21	-0.29	-0.07	-0.02	-0.32	0.29	-0.05	-0.02
ES11	1	1	18	2	27	25	28	25	24	20	307	300	153	120	242	240	5	6.4	5.4	23.2	26.9	22.4	103.8	112.8	124	9.1	9.8	7.5	-0.07	-0.11	-0.17	-0.02	-0.22	-0.01	-0.12	-0.08
ES12	1	1	26	1	36	30	25	25	46	45	248	300	335	380	184	210	4.8	4.6	4.6	24.8	27.8	29.5	111.9	112.7	90.7	6.7	7.7	9	-0.17	0	-0.02	0.21	0.13	0.14	-0.06	0.16
ES13	1	2	24	2	25	20	21	20	21	20	270	300	131	150	189	210	3.8	3.3	2.1	21.5	26.8	26.5	108.7	113.7	83.7	12.4	11.2	10.4	-0.2	-0.05	-0.05	0.11	0.15	0.11	-0.1	0.12
ES14	1	1	25	1	33	30	30	30	40	45	122	120	312	360	257	300	9.5	7.9	3.2	26.6	28	14.5	112	121.6	99.4	10.9	10.5	12	-0.09	0	0.13	-0.02	0.15	0.17	0.01	0.1
ES15	1	2	18	2	28	25	16	15	26	25	158	200	284	300	338	360	3.5	5.5	2.4	24.7	28.4	20	135	136.2	163.4	10.8	9.2	12.5	-0.11	-0.06	-0.04	0.27	0.06	0.07	-0.07	0.13
ES16	1	1	25	1	35	30	19	20	38	35	365	300	175	200	140	210	9.4	8.5	0.4	24.1	24.3	16.4	120.3	104.6	130.4	3.8	10	13.1	-0.14	0.05	-0.08	-0.18	0.14	0.5	-0.06	0.15
ES17	1	1	24	2	21	20	48	45	32	25	268	300	153	150	259	240	4.8	4.7	2.6	65	52.5	56.6	130.7	112.5	115.7	12	11.1	11.8	-0.05	-0.06	-0.22	0.12	-0.02	-0.07	-0.11	0.01
ES18	1	1	26	1	38	35	33	30	43	35	218	240	359	360	279	300	5.9	4.8	2.1	56.2	28.3	21.3	103.8	141.1	142.9	9.8	8.2	9	-0.08	-0.09	-0.19	0.1	0	0.08	-0.12	0.06
ES19	1	2	21	2	24	20	30	25	23	20	306	300	303	330	301	360	11.2	9.4	3.1	17.1	17.6	26.5	124.9	130.7	139.9	11.3	11.4	10.2	-0.17	-0.17	-0.13	-0.02	0.09	0.2	-0.15	0.09
ES20	1	1	20	1	50	40	27	20	37	25	273	300	340	240	214	180	4.7	2.9	2.7	44	45.2	29.7	21.4	28.4	47.2	9.3	10	13.6	-0.2	-0.26	-0.32	0.1	-0.29	-0.16	-0.26	-0.12
ES21	1	1	19	2	47	45	33	30	35	30	345	360	309	300	326	330	5.4	4.9	3.9	19.6	21	24.6	122.9	119.4	115.9	11.4	11.9	13	-0.04	-0.09	-0.14	0.04	-0.03	0.01	-0.09	0.01
ES22	1	1	19	1	29	30	32	30	48	45	231	240	242	300	195	240	8.2	8	3.8	38.9	49.1	42.9	118.8	130.3	99.4	7.1	7.5	7.1	0.03	-0.06	-0.06	0.04	0.24	0.23	-0.03	0.17
ES23	1	1	18	2	25	25	37	35	18	15	235	270	270	300	346	360	3	6	1.7	17.2	23.1	21.6	66.4	70.4	77.8	11.3	9.8	11.9	0	-0.05	-0.17	0.15	0.11	0.04	-0.07	0.1
ES24	1	2	24	1	18	20	41	60	21	20	252	180	316	240	352	300	3.6	3.2	0.9	28	25.1	22.9	125.9	114.7	127.2	8.8	9.6	11.2	0.11	0.46	-0.05	-0.29	-0.24	-0.15	0.18	-0.22
ES25	1	1	26	2	36	20	33	30	41	30	328	300	135	120	320	300	6.8	5.6	1.5	12.4	12.4	12.9	138.9	120.2	118.2	8.9	7	11.5	-0.44	-0.09	-0.27	-0.09	-0.11	-0.06	-0.27	-0.09
ES26	1	1	21	1	48	50	44	45	20	30	190	180	152	180	312	300	0.6	2.4	1.2	15.9	16.3	16.4	102.4	108.3	118.7	7	8.6	8.6	0.04	0.02	0.5	-0.05	0.18	-0.04	0.19	0.03
ES27	1	1	20	2	32	20	20	15	40	20	286	300	148	120	283	300	2.7	2.3	2	31.2	29.8	33.5	125.1	124.4	123	12.2	11.9	12.4	-0.38	-0.25	-0.5	0.05	-0.19	0.06	-0.38	-0.03
ES28	1	1	18	1	38	35	21	20	48	40	338	360	136	120	168	180	2.7	1.9	1.7	27.7	28.7	32.6	146.1	130.6	124.6	9.2	8	11.1	-0.08	-0.05	-0.17	0.07	-0.12	0.07	-0.1	0.01
ES29	1	1	19	2	30	20	34	25	25	15	270	180	261	180	310	210	2.5	1.9	2.5	16.4	12.7	18.7	63.2	62	83.9	1	3.9	13.4	-0.33	-0.26	-0.4	-0.33	-0.31	-0.32	-0.33	-0.32
ES30	1	1	20	1	29	25	40	30	20	15	333	240	163	180	153	150	0.7	0.5	3.6	25.1	27.3	27.2	80.4	87	67.3	5.6	9	7.8	-0.14	-0.25	-0.25	-0.28	0.1	-0.02	-0.21	-0.06
BS1	2	1	18	2	40	25	26	15	49	30	183	420	128	300	350	900	7	4.8	11.4	29.7	10.8	3.7	107.1	128.7	158.5	7.8	10.6	12.6	-0.38	-0.42	-0.39	1.3	1.34	1.57	-0.4	1.4
BS2	2	1	18	1	46	30	24	5	47	20	310	480	306	540	132	360	5	4.7	12	16.9	14.5	7.4	90.2	98.7	133.6	9.7	10	12.3	-0.35	-0.79	-0.57	0.55	0.76	1.73	-0.57	1.01
BS3	2	1	18	2	21	18	16	10	23	15	174	270	286	480	226	390	8.9	9.1	13	38.3	24.9	11.3	114.2	126.3	143.4	6	6.7	10.8	-0.14	-0.38	-0.35	0.55	0.68	0.73	-0.29	0.65
BS4	2	1	17	1	36	20	45	30	38	15	283	480	303	600	229	390	8.4	8.5	10.9	28.7	27.3	8.3	101.1	111.8	161.4	9.7	10.3	12.3	-0.44	-0.33	-0.61	0.7	0.98	0.7	-0.46	0.79
BS5	2	1	21	2	19	5	45	15	36	10	252	390	242	440	283	450	7	6.6	9.9	63.4	20.5	5.2	7.3	70.5	124.8	0.4	1.8	13	-0.74	-0.67	-0.72	0.55	0.82	0.59	-0.71	0.65
BS6	2	2	20	1	36	15	22	10	19	10	300	480	269	360	265	390	9	9.2	11.1	12.4	9.2	4.5	102.9	120.3	142.2	0.6	5	10.6	-0.58	-0.55	-0.47	0.6	0.34	0.47	-0.53	0.47
BS7	2	1	20	2	36	15	23	10	18	10	329	480	288	390	338	600	9	8.7	12.4	1.5	1.6	0.5	112.2	122.6	150.4	12.5	13	14	-0.58	-0.57	-0.44	0.46	0.35	0.78	-0.53	0.53
BS8	2	1	20	1	40	20	25	15	41	20	258	390	270	420	360	600	9.1	9.5	12.1	44.8	38.6	28	84.6	111.2	143.1	2	4.4	6.9	-0.5	-0.4	-0.51	0.51	0.56	0.67	-0.47	0.58
BS9	2	1	19	2	44	20	27	15	48	20	222	480	175	285	258	510	7	6.5	9	9.6	7	2	115.1	127.2	166.4	8.8	8	12.5	-0.55	-0.44	-0.58	1.16	0.63	0.98	-0.52	0.92
BS10	2	1	19	1	19	15	18	15	41	30	237	300	313	480	321	480	2.6	11.3	14	3.6	3.1	0.9	113.8	131.9	156	10.5	10.6	13	-0.21	-0.17	-0.27	0.27	0.53	0.5	-0.22	0.43
BS11	2	2	20	2	23	30	36	55	29	60	301	350	286	360	177	300	10	9	14	17.1	2.6	0.9	97.7	125.5	161.6	0.4	3	14	0.3	0.53	1.07	0.16	0.26	0.69	0.63	0.37
BS12	2	1	20	1	22	15	34	35	33	50	321	660	136	360	329	540	4	10.1	13	7.2	7.2	3.2	125.8	145.3	160	8.6	10.1	13	-0.32	0.03	0.52	1.06	1.65	0.64	0.08	1.11
BS13	2	2	20	2	45	40	25	30	39	40	302	330	351	360	287	360	12.9	10	13.3	8.2	6.2	3.1	108.3	126	154.6	8.6	10.2	14	-0.11	0.2	0.03	0.09	0.03	0.25	0.04	0.12
BS14	2	2	25	1	29	15	44	25	26	10	248	480	188	390	253	600	11.1	11.5	13.1	60.8	31.7	5.5	57.1	106	153.4	6.7	7.4	13.7	-0.48	-0.43	-0.62	0.94	1.07	1.37	-0.51	1.13
BS15	2	1	19	2	35	20	40	20	42	25	252	290	207	300	187	270	12	12.1	13.4	7.1	6.1	2.7	99.6	105.9	158.5	6.5	7.9	11.3	-0.43	-0.5	-0.4	0.15	0.45	0.44	-0.44	0.35
BS16	2	1	19	1	42	30	43	30	22	10	357	510	126	240	252	480	5	5.2	12	26.4	22.6	9	104.1	112.7	147.2	6.8	7.4	13.2	-0.29	-0.3	-0.55	0.43	0.9	0.9	-0.38	0.75
BS17	2	1	19	2	32	15	18	15	46	30	302	480	199	360	342	570	9	9.4	11.8	3.6	3.1	2.2	137.6	142.8	164.6	8.4	9.1	14	-0.53	-0.17	-0.35	0.59	0.81	0.67	-0.35	0.69
BS18	2	1	24	1	46	30	48	30	27	10	141	210	287	360	536	480	5.2	6.1	14	24.2	17.8	5.2	104.1	116.9	153.3	1.9	2.4	11.4	-0.35	-0.38	-0.63	0.49	0.25	-0.1	-0.45	0.21
BS19	2	2	18	2	37	20	23	15	29	20	354	510	127	160	243	370	2.5	0	13.2	10.5	4.9	0	141.5	153.8	173.9	2.6	12.2	14	-0.46	-0.35	-0.31	0.44	0.26	0.52	-0.37	0.41
BS20	2	1	20	1	42	30	50	30	22	10	251	360	183	300	259	600	10	3.1	13.3	19.5	10.3	1	106.9	148.5	167.8	3.6	8.9	10.8	-0.29	-0.4	-0.55	0.43	0.64	1.32	-0.41	0.8
BS21	2	1	17	2	31	20	29	20	46	35	185	180	339	360	180	300	8.6	13.5	13.6	6.5	2	0.6	135.9	144.6	156.9	12	11	13	-0.35	-0.31	-0.24	-0.03	0.06	0.67	-0.3	0.23
BS22	2	1	18	1	24	15	24	10	17	12	195	300	334	360	277	420	2.6	11.2	11.5	16.6	4.8	14.6	152.6	172.5	150.9	10.6	4.9	4.8	-0.38	-0.58	-0.29	0.54	0.08	0.52	-0.42	0.38
BS23	2	1	21	2	47	20	16	10	27	15	275	600	197	300	180	400	8.1	11	9.6	32.3	6.2	1.6	89.2	140.1	150.4	0.5	9	13.4	-0.57	-0.38	-0.44	1.18	0.52	1.22	-0.46	0.98
BS24	2	1	20	1	46	60	20	30	30	30	336	360	267	480	310	480	4.8	6.8	9	10.9	25.4	22.5	128.9	65.4	86.1	2.2	4.8	11	0.3	0.5	0	0.07	0.8	0.55	0.27	0.47
BS25	2	1	19	2	28	15	45	30	45	35	185	480	327	360	127	240	9.2	10	12.7	37.34	22.5	8.4	77.1	94.1	140.1	8.6	8.9	12.4	-0.46	-0.33	-0.22	1.59	0.1	0.89	-0.34	0.86
BS26	2	1	21	1	48	20	37	20	44	25	142	300	123	240	286	540	6.8	6.1	11.7	36.7	23.4	6.9	101.1	128.8	155.7	0	0.8	6.6	-0.58	-0.46	-0.43	1.11	0.95	0.89	-0.49	0.98
BS27	2	1	18	2	38	10	31	15	43	35	349	360	165	240	299	360	10.5	10.8	10	11.1	9	5.5	131.9	146.7	157.1	7	10.7	10.9	-0.74	-0.52	-0.19	0.03	0.45	0.2	-0.48	0.23
BS28	2	2	21	1	31	15	17	8	36	15	216	240	307	420	179	360	13.1	8.7	14	6.5	7.9	3.6	128.1	130.2	151.7	2.5	10.6	14	-0.52	-0.53	-0.58	0.11	0.37	1.01	-0.54	0.5
BS29	2	1	19	2	21	14	50	30	27	10	220	300	120	360	256	480	4.7	4.1	12.8	3.8	3	0.5	145.2	157.8	174.4	2.7	3.2	13	-0.33	-0.4	-0.63	0.36	2	0.88	-0.45	1.08
BS30	2	2	28	1	26	15	46	30	45	25	147	270	128	280	277	600	7.1	7.5	13	19.4	15.9	2.7	134.5	138.4	169.8	11.4	11.6	14	-0.42	-0.35	-0.44	0.84	1.19	1.17	-0.41	1.06

## Sheet: S1 File. Table E
Droit-Volet, S., & Chaulet, M., Dutheil, F., & Dambrun, M. (2019). Mindfulness meditation, time judgment and time experience: Importance of the time scale considered (seconds or minutes). PlosOne
S1 File. Tables of data used for Figures and statistical analyses
Table E. Data used in statistical analyses for Experiment 2
ID	Order	Trial	Control_Meditation_Group	Real_Time	Subjective_Time	Standardized_Error	Attention	Difficulty	Time_Speed	Arousal	PresentAwareness
1	1	1	1	142	120	-0.18	50	10	20	30	30
2	2	1	1	321	300	-0.07	40	5	30	10	40
3	1	1	1	236	240	0.02	50	10	50	20	50
4	2	1	1	278	240	-0.16	30	10	20	10	30
5	1	1	1	272	300	0.09	40	5	20	10	10
6	2	1	1	171	240	0.29	20	30	40	25	40
7	1	1	1	222	180	-0.23	25	25	10	0	20
8	2	1	1	213	210	-0.01	20	35	25	5	35
9	1	1	1	201	180	-0.12	40	10	50	5	30
10	2	1	1	192	180	-0.07	35	20	10	10	50
11	1	1	1	232	180	-0.29	50	20	10	15	10
12	2	1	1	275	240	-0.15	25	5	5	5	20
13	1	1	1	178	180	0.01	15	10	20	0	10
14	2	1	1	314	330	0.05	35	10	15	5	30
15	1	1	1	342	300	-0.14	30	5	50	10	20
16	2	1	1	160	120	-0.33	40	0	45	10	50
17	1	1	1	137	120	-0.14	20	5	40	5	20
18	2	1	1	312	300	-0.04	25	10	25	0	10
19	1	1	1	284	180	-0.58	10	10	30	25	30
20	2	1	1	333	300	-0.11	15	40	15	20	5
21	1	1	1	267	180	-0.48	50	35	20	30	10
22	2	1	1	148	138	-0.07	40	15	15	5	50
23	1	1	1	232	198	-0.17	30	25	5	15	20
24	2	1	1	138	120	-0.15	20	20	10	10	10
25	1	1	1	234	180	-0.3	30	5	20	15	20
26	2	1	1	322	278	-0.16	60	40	40	20	40
27	1	1	1	268	240	-0.12	20	30	30	0	50
28	2	1	1	228	180	-0.27	30	30	10	20	40
29	1	1	1	239	270	0.11	50	30	40	20	20
30	2	1	1	217	180	-0.21	40	10	30	0	30
1	1	2	1	120	120	0	50	20	30	30	30
2	2	2	1	272	300	0.09	40	5	20	10	30
3	1	2	1	261	240	-0.09	50	10	50	20	50
4	2	2	1	356	300	-0.19	30	10	15	10	30
5	1	2	1	321	300	-0.07	40	5	20	30	20
6	2	2	1	129	210	0.39	20	30	45	20	45
7	1	2	1	194	180	-0.08	20	20	10	0	25
8	2	2	1	261	270	0.03	20	35	30	5	50
9	1	2	1	138	150	0.08	40	10	50	5	30
10	2	2	1	208	240	0.13	40	20	10	5	50
11	1	2	1	252	240	-0.05	50	15	15	15	15
12	2	2	1	234	240	0.03	30	5	5	5	20
13	1	2	1	315	300	-0.05	10	10	20	0	10
14	2	2	1	354	300	-0.18	40	10	25	5	45
15	1	2	1	198	150	-0.32	40	5	50	15	15
16	2	2	1	171	180	0.05	40	0	25	10	50
17	1	2	1	322	300	-0.07	10	10	40	5	30
18	2	2	1	293	300	0.02	30	10	15	0	40
19	1	2	1	326	360	0.09	10	15	40	20	30
20	2	2	1	268	210	-0.28	15	50	10	10	5
21	1	2	1	313	300	-0.04	50	40	25	30	15
22	2	2	1	232	174	-0.33	30	15	10	5	50
23	1	2	1	280	263	-0.06	40	20	5	15	20
24	2	2	1	179	150	-0.19	20	25	20	10	10
25	1	2	1	260	300	0.13	15	5	25	15	30
26	2	2	1	252	195	-0.29	50	40	40	25	40
27	1	2	1	243	240	-0.01	25	25	35	0	50
28	2	2	1	171	180	0.05	30	30	15	20	40
29	1	2	1	132	120	-0.1	50	20	40	20	15
30	2	2	1	295	180	-0.64	30	10	30	0	30
1	1	3	1	198	150	-0.32	60	10	20	20	20
2	2	3	1	241	180	-0.34	30	5	15	5	25
3	1	3	1	355	360	0.01	50	10	50	10	50
4	2	3	1	121	120	-0.01	40	10	20	10	40
5	1	3	1	312	300	-0.04	30	5	15	30	20
6	2	3	1	222	210	-0.06	20	20	30	35	35
7	1	3	1	281	300	0.06	20	30	10	0	30
8	2	3	1	129	150	0.14	20	30	20	5	50
9	1	3	1	123	120	-0.03	50	10	50	5	20
10	2	3	1	129	120	-0.08	30	25	10	5	50
11	1	3	1	278	300	0.07	50	25	10	10	10
12	2	3	1	208	180	-0.16	30	5	5	5	35
13	1	3	1	326	300	-0.09	10	10	20	0	10
14	2	3	1	219	180	-0.22	50	10	25	5	25
15	1	3	1	360	300	-0.2	35	5	50	15	15
16	2	3	1	276	240	-0.15	40	0	35	10	50
17	1	3	1	299	300	0	10	5	50	10	20
18	2	3	1	332	360	0.08	30	10	15	0	15
19	1	3	1	209	210	0	10	10	25	15	40
20	2	3	1	252	240	-0.05	20	50	10	10	5
21	1	3	1	297	300	0.01	50	30	20	20	10
22	2	3	1	195	181	-0.08	45	20	10	5	50
23	1	3	1	351	269	-0.3	40	20	5	5	35
24	2	3	1	318	240	-0.33	25	20	30	10	10
25	1	3	1	122	120	-0.02	50	5	30	10	40
26	2	3	1	294	248	-0.19	50	50	30	25	45
27	1	3	1	176	120	-0.47	30	15	40	0	50
28	2	3	1	264	240	-0.1	40	20	15	35	50
29	1	3	1	296	240	-0.23	50	30	50	10	15
30	2	3	1	311	300	-0.04	30	10	30	0	40
1	1	4	1	338	360	0.06	60	10	10	20	20
2	2	4	1	208	180	-0.16	30	5	15	5	35
3	1	4	1	133	60	-1.22	50	10	50	10	50
4	2	4	1	252	300	0.16	30	10	10	10	20
5	1	4	1	125	120	-0.04	50	5	30	30	30
6	2	4	1	181	240	0.25	30	20	60	20	50
7	1	4	1	316	300	-0.05	25	25	10	0	15
8	2	4	1	135	120	-0.13	20	30	25	5	50
9	1	4	1	181	150	-0.21	50	10	50	5	40
10	2	4	1	301	300	0	40	25	10	5	50
11	1	4	1	245	180	-0.36	50	25	15	10	25
12	2	4	1	141	180	0.22	35	5	5	5	20
13	1	4	1	358	360	0.01	10	10	20	0	10
14	2	4	1	132	120	-0.1	50	10	30	5	15
15	1	4	1	249	210	-0.19	40	10	50	20	15
16	2	4	1	288	300	0.04	40	0	35	10	50
17	1	4	1	338	360	0.06	15	5	50	5	15
18	2	4	1	127	120	-0.06	30	10	30	0	15
19	1	4	1	195	240	0.19	10	10	20	10	50
20	2	4	1	306	210	-0.46	20	50	10	5	5
21	1	4	1	178	120	-0.48	50	30	5	30	25
22	2	4	1	242	234	-0.03	35	15	15	5	50
23	1	4	1	312	303	-0.03	40	20	5	10	40
24	2	4	1	272	240	-0.13	20	20	30	10	10
25	1	4	1	330	360	0.08	50	5	15	10	30
26	2	4	1	130	84	-0.55	40	50	35	30	40
27	1	4	1	292	300	0.03	15	20	60	0	50
28	2	4	1	212	210	-0.01	40	20	15	30	30
29	1	4	1	288	270	-0.07	50	20	50	10	20
30	2	4	1	340	330	-0.03	40	20	40	0	40
1	1	1	2	205	300	0.32	70	60	60	10	50
2	2	1	2	166	180	0.08	80	40	70	5	70
3	1	1	2	225	300	0.25	90	50	60	10	80
4	2	1	2	213	180	-0.18	60	60	50	5	80
5	1	1	2	356	480	0.26	80	80	50	20	50
6	2	1	2	268	300	0.11	60	40	70	15	60
7	1	1	2	169	300	0.44	60	90	50	0	60
8	2	1	2	231	240	0.04	50	80	80	5	65
9	1	1	2	248	300	0.17	80	80	60	5	60
10	2	1	2	331	300	-0.1	60	70	55	5	50
11	1	1	2	141	180	0.22	75	60	80	5	60
12	2	1	2	300	300	0	50	55	50	5	50
13	1	1	2	213	300	0.29	80	95	70	0	50
14	2	1	2	270	300	0.1	90	100	30	0	65
15	1	1	2	212	300	0.29	95	90	50	10	70
16	2	1	2	223	180	-0.24	40	75	80	5	80
17	1	1	2	356	480	0.26	50	50	90	5	50
18	2	1	2	262	360	0.27	60	60	85	0	60
19	1	1	2	208	270	0.23	40	60	80	10	80
20	2	1	2	199	120	-0.66	60	80	70	5	40
21	1	1	2	145	180	0.19	65	75	45	15	70
22	2	1	2	240	212	-0.13	85	70	60	10	50
23	1	1	2	258	385	0.33	50	65	80	15	80
24	2	1	2	215	300	0.28	30	80	90	5	50
25	1	1	2	214	300	0.29	50	50	80	5	70
26	2	1	2	158	210	0.25	50	40	60	20	70
27	1	1	2	321	300	-0.07	50	40	60	0	70
28	2	1	2	138	210	0.34	90	60	40	10	70
29	1	1	2	338	480	0.3	70	50	70	20	40
30	2	1	2	149	300	0.5	60	60	50	0	90
1	1	2	2	187	240	0.22	80	50	60	10	50
2	2	2	2	298	420	0.29	80	55	80	5	75
3	1	2	2	340	480	0.29	95	50	60	5	80
4	2	2	2	129	240	0.46	65	50	40	5	70
5	1	2	2	287	360	0.2	80	70	60	25	60
6	2	2	2	321	420	0.24	60	40	75	15	65
7	1	2	2	181	480	0.62	60	90	50	0	55
8	2	2	2	292	360	0.19	50	90	75	5	75
9	1	2	2	221	180	-0.23	90	80	50	5	70
10	2	2	2	269	240	-0.12	70	75	50	5	50
11	1	2	2	292	480	0.39	80	50	70	5	65
12	2	2	2	173	240	0.28	50	60	45	5	55
13	1	2	2	261	360	0.28	80	95	70	0	50
14	2	2	2	227	360	0.37	95	100	25	0	50
15	1	2	2	320	480	0.33	100	90	50	10	80
16	2	2	2	265	150	-0.77	50	80	85	5	80
17	1	2	2	272	420	0.35	50	50	90	5	60
18	2	2	2	305	600	0.49	65	50	80	0	60
19	1	2	2	294	480	0.39	50	60	80	5	80
20	2	2	2	342	180	-0.9	70	80	75	5	35
21	1	2	2	337	360	0.06	80	70	50	15	65
22	2	2	2	306	298	-0.03	85	80	65	5	50
23	1	2	2	284	422	0.33	50	70	80	5	85
24	2	2	2	268	360	0.26	35	80	90	5	60
25	1	2	2	218	240	0.09	60	50	50	5	80
26	2	2	2	279	300	0.07	50	40	60	15	80
27	1	2	2	167	180	0.07	55	45	70	0	70
28	2	2	2	295	360	0.18	90	60	40	5	75
29	1	2	2	294	600	0.51	70	50	70	10	40
30	2	2	2	272	480	0.43	70	50	55	0	90
1	1	3	2	284	600	0.53	80	50	60	10	60
2	2	3	2	274	480	0.43	75	45	80	5	85
3	1	3	2	162	300	0.46	95	50	60	5	75
4	2	3	2	125	300	0.58	80	50	30	5	75
5	1	3	2	151	120	-0.26	70	60	60	15	60
6	2	3	2	180	300	0.4	60	70	80	15	75
7	1	3	2	354	600	0.41	60	90	50	0	85
8	2	3	2	144	240	0.4	50	80	60	5	80
9	1	3	2	167	180	0.07	90	70	70	5	80
10	2	3	2	276	240	-0.15	50	80	65	5	50
11	1	3	2	330	360	0.08	70	55	75	5	75
12	2	3	2	134	180	0.26	50	65	30	5	80
13	1	3	2	237	360	0.34	80	90	65	0	50
14	2	3	2	262	420	0.38	100	100	30	0	45
15	1	3	2	252	600	0.58	100	95	50	10	80
16	2	3	2	315	120	-1.63	50	85	95	5	80
17	1	3	2	268	480	0.44	50	50	90	5	70
18	2	3	2	168	300	0.44	70	55	80	0	70
19	1	3	2	312	600	0.48	50	65	80	5	80
20	2	3	2	296	180	-0.64	70	80	85	5	45
21	1	3	2	263	420	0.37	100	70	40	10	60
22	2	3	2	198	128	-0.55	90	80	75	5	50
23	1	3	2	328	630	0.48	50	70	80	5	85
24	2	3	2	132	240	0.45	40	80	90	5	60
25	1	3	2	319	480	0.34	50	50	70	5	80
26	2	3	2	360	450	0.2	40	30	60	15	90
27	1	3	2	358	300	-0.19	60	45	60	0	80
28	2	3	2	255	600	0.58	90	60	40	5	80
29	1	3	2	192	300	0.36	80	40	60	10	55
30	2	3	2	137	180	0.24	70	50	65	0	90
1	1	4	2	135	240	0.44	80	50	60	10	60
2	2	4	2	358	480	0.25	85	50	80	5	60
3	1	4	2	265	420	0.37	95	50	70	5	90
4	2	4	2	348	600	0.42	90	40	60	5	80
5	1	4	2	258	300	0.14	80	80	60	5	70
6	2	4	2	179	300	0.4	40	50	80	15	75
7	1	4	2	356	480	0.26	60	90	50	0	80
8	2	4	2	120	360	0.67	50	80	65	5	90
9	1	4	2	332	420	0.21	90	80	70	5	70
10	2	4	2	284	180	-0.58	60	70	75	5	50
11	1	4	2	313	480	0.35	70	50	70	5	70
12	2	4	2	287	420	0.32	50	70	45	5	60
13	1	4	2	302	480	0.37	80	90	60	0	50
14	2	4	2	354	480	0.26	100	100	45	0	75
15	1	4	2	356	720	0.51	100	90	50	10	80
16	2	4	2	208	150	-0.39	50	70	90	5	80
17	1	4	2	319	660	0.52	50	50	90	5	70
18	2	4	2	139	420	0.67	80	65	90	0	90
19	1	4	2	142	360	0.61	50	70	90	5	80
20	2	4	2	242	150	-0.61	70	90	95	5	40
21	1	4	2	232	600	0.61	100	85	45	10	80
22	2	4	2	273	208	-0.31	80	70	75	5	50
23	1	4	2	201	523	0.62	50	75	80	5	70
24	2	4	2	349	480	0.27	40	85	95	5	60
25	1	4	2	252	480	0.48	60	50	90	5	80
26	2	4	2	245	360	0.32	50	40	50	10	90
27	1	4	2	289	360	0.2	55	50	55	0	60
28	2	4	2	308	480	0.36	90	60	40	5	90
29	1	4	2	268	360	0.26	80	40	80	10	55
30	2	4	2	229	300	0.24	60	40	60	0	90
